# Supplementary material for: Potential Interaction between WNT16 and Vitamin D on Bone Qualities in Adolescent Idiopathic Scoliosis Patients and Healthy Controls
Source: Biomedicines. 2024 Jan 22;12(1):250. doi: 10.3390/biomedicines12010250 (PMC10813331; doi:10.3390/biomedicines12010250)
Supplement: Supplementary file 1 [file biomedicines-12-00250-s001.zip]

Archive with 1 entries (1 files):
- biomedicines-2673883-supplementary.pdf
